# Supplementary material for: Validation and Adjustment of the Patient Experience Questionnaire (PEQ): A Regional Hospital Study in Norway
Source: Int J Environ Res Public Health. 2021 Jul 3;18(13):7141. doi: 10.3390/ijerph18137141 (PMC8296920; doi:10.3390/ijerph18137141)
Supplement: Supplementary file 1 [file ijerph-18-07141-s001.zip]

Archive with 1 entries (1 files):
- ijerph-1247630-supplementary.pdf
